# Supplementary material for: Changes of gut microbiota structure in rats infected with Toxoplasma gondii
Source: Front Cell Infect Microbiol. 2022 Jul 28;12:969832. doi: 10.3389/fcimb.2022.969832 (PMC9366923; doi:10.3389/fcimb.2022.969832)
Supplement: Supplementary file 1 [file Table_1.xlsx]

## Sheet: Table S1
Table S1 | Phylum level composition of each group
Phylum	Control-0d	Control-7d	Control-40d	PYS-0d	PYS-7d	PYS-40d	PRU-0d	PRU-7d	PRU-40d
Firmicutes	0.490331	0.567029	0.416248	0.389565	0.550933	0.325903	0.488686	0.567523	0.337984
Bacteroidota	0.290798	0.416221	0.296151	0.441789	0.428167	0.229577	0.406061	0.37195	0.226027
Verrucomicrobiota	0.20952	0.00994938	0.266768	0.1635	0.0142203	0.436226	0.093807	0.0513124	0.429462
Actinobacteriota	0.0080887	0.00523314	0.0204322	0.00398842	0.00556066	0.0074132	0.00634092	0.00772899	0.00574138
Campilobacterota	0.000756033	0.000542538	0	0.000324173	0	0	0.00339705	0	0
Patescibacteria	0.000270626	0.000162334	5.04264e-05	0.000287749	0.00035655	9.05152e-06	0.000800958	0.000304079	8.45149e-06
Desulfobacterota	0.0001976	0.00021787	0.000173341	8.3775e-05	0.000314826	0.00027758	0	0.000608158	0.000222556
Proteobacteria	3.86608e-05	0.000140974	1.57583e-05	0.00015298	6.44824e-05	8.44809e-05	0.000386427	0.000123171	7.60634e-05
Cyanobacteria	0	0.000222142	7.2488e-05	0.000302318	0.000166896	0.000196116	0.000418044	0.000246342	0.000197201
Elusimicrobiota	0	0.000281949	8.82462e-05	7.28478e-06	0.000216206	0.000313786	0.000101876	0.000204002	0.000281716

## Sheet: Table S2
Table S2 | Family level composition of each group
Family	Control-0d	Control-7d	Control-40d	PYS-0d	PYS-7d	PYS-40d	PRU-0d	PRU-7d	PRU-40d
Muribaculaceae	0.241797	0.321729	0.223837	0.332565	0.347439	0.168597	0.275561	0.287878	0.167768
Akkermansiaceae	0.20952	0.00994938	0.266768	0.1635	0.0142203	0.436226	0.093807	0.0513124	0.429462
Lachnospiraceae	0.0904147	0.208877	0.151749	0.158768	0.212014	0.100276	0.235246	0.176219	0.126693
Oscillospiraceae	0.0451171	0.126582	0.0983347	0.0609481	0.13162	0.0875101	0.0826287	0.119788	0.0965724
Peptostreptococcaceae	0.195821	0.0638016	0.0483589	0.0558888	0.0611482	0.047086	0.0217594	0.0810043	0.03322
Bacteroidaceae	0.0376169	0.0576415	0.0540571	0.0487315	0.048229	0.0440719	0.0535061	0.0606041	0.0403981
Ruminococcaceae	0.0438027	0.0541513	0.0338267	0.0433954	0.0492797	0.0311734	0.0655521	0.0524209	0.0310367
[Eubacterium]_coprostanoligenes_group	0.0127065	0.0290706	0.0291307	0.0230017	0.0342932	0.0170893	0.0223952	0.050812	0.0140126
Clostridia_UCG-014	0.0270497	0.0269987	0.0177753	0.020106	0.0245185	0.0141626	0.0255077	0.0325749	0.0129871
Clostridiaceae	0.0459333	0.0319798	0.011929	0.00640332	0.014573	0.0119148	0.0114312	0.0224826	0.00745703
Prevotellaceae	0.0029597	0.0163958	0.00487876	0.0375239	0.0131923	0.00406715	0.0506887	0.00528866	0.00432153
Rikenellaceae	0.00446317	0.00768097	0.00745365	0.0133239	0.00736616	0.00592271	0.0117298	0.00841798	0.00644004
Tannerellaceae	0.00224233	0.00860798	0.00368743	0.00669836	0.00762409	0.00290554	0.0109148	0.00571976	0.00289041
UCG-010	0.00124574	0.00432749	0.00506155	0.00234206	0.00439997	0.00464343	0.00209373	0.00777903	0.00408489
Bifidobacteriaceae	0.00337208	0.000965461	0.0156164	0.000517219	0.00178275	0.00316502	0.00198483	0.00206312	0.00328763
Christensenellaceae	0.0032561	0.00517333	0.00394902	0.00275	0.00322032	0.00190685	0.00489709	0.00540029	0.00172129
Butyricicoccaceae	0.0101635	0.00305872	0.00147497	0.00431259	0.00288653	0.0012823	0.00284902	0.00297151	0.000915578
Clostridia_vadinBB60_group	0.00194593	0.00263152	0.00326826	0.00272087	0.00281826	0.00263701	0.00344974	0.00419167	0.00336088
Anaerovoracaceae	0.00202754	0.00305872	0.00195402	0.0032308	0.00266274	0.00162927	0.0036289	0.00352193	0.00128463
Micrococcaceae	0.00138749	0.00146955	0.00315795	0.00210166	0.00166137	0.0030745	0.00201645	0.00289837	0.00179735
Erysipelotrichaceae	0.00447176	0.00199927	0.00331554	0.00178113	0.00245412	0.000603435	0.00188998	0.00171285	0.000802892
Monoglobaceae	0.000481112	0.00233676	0.00218409	0.00120199	0.00222654	0.00157798	0.000737725	0.00317936	0.00143675
Flavobacteriaceae	0.000416677	0.00247773	0.000560994	0.000466226	0.00216585	0.00222064	0.000632336	0.00196304	0.0019861
Marinifilaceae	0.000558434	0.00131576	0.0010432	0.00196325	0.0015893	0.00123402	0.00243098	0.00145111	0.00106489
Eggerthellaceae	0.0029554	0.00176432	0.00121969	0.00111093	0.00132378	0.00067283	0.00184431	0.00197074	0.00043666
Unknown	0.00040379	0.00170878	0.00107471	0.000448014	0.00132378	0.000890066	0.00170731	0.00140492	0.000656399
Erysipelatoclostridiaceae	0.00155932	0.000610889	0.00171765	0.000808611	0.000584134	0.000425421	0.00199537	0.000669743	0.000431026
Lactobacillaceae	0.00375869	0.000820215	7.56396e-05	0.00083775	0.000489307	0.00027758	0.000453174	0.000712083	5.91604e-05
Barnesiellaceae	0.000743146	0.00037166	0.000633482	1.45696e-05	0.000561376	0.000558177	0.000249421	0.000627403	0.00115785
Helicobacteraceae	0.000756033	0.000542538	0	0.000324173	0	0	0.00339705	0	0
Hungateiclostridiaceae	3.43651e-05	0.000346028	0.000844643	2.91391e-05	0.000728271	0.000757311	3.16168e-05	0.000585063	0.00100291
Peptococcaceae	9.87998e-05	0.000213598	0.000334075	0.000185762	0.000204826	0.000286632	0.000312655	0.000350268	0.000278899
Saccharimonadaceae	0.000270626	0.000162334	5.04264e-05	0.000287749	0.00035655	9.05152e-06	0.000800958	0.000304079	8.45149e-06
Desulfovibrionaceae	0.0001976	0.00021787	0.000173341	8.3775e-05	0.000314826	0.00027758	0	0.000608158	0.000222556
Acholeplasmataceae	0.000176121	8.9711e-05	3.78198e-05	0.000611922	1.13792e-05	1.50859e-05	0.000836088	0.000165511	3.09888e-05
Gastranaerophilales	0	0.000222142	7.2488e-05	0.000302318	0.000166896	0.000196116	0.000418044	0.000246342	0.000197201
Elusimicrobiaceae	0	0.000281949	8.82462e-05	7.28478e-06	0.000216206	0.000313786	0.000101876	0.000204002	0.000281716
DTU014	3.86608e-05	0.000213598	6.93363e-05	3.27815e-05	0.000170689	0.00013879	0	0.000153964	0.000121138
Defluviitaleaceae	7.30259e-05	9.3983e-05	0.000189099	7.64902e-05	4.17239e-05	9.95667e-05	5.26946e-05	0.000134718	8.45149e-05
Rs-E47_termite_group	0	0	0	0.00050265	0	0	0.000347785	0	0
Actinomycetaceae	0.000103095	0	1.26066e-05	2.91391e-05	0	7.24122e-05	4.21557e-05	4.61892e-05	0
Caldicoprobacteraceae	8.59129e-06	2.13598e-05	3.46682e-05	6.5563e-05	7.58616e-06	2.41374e-05	3.51298e-05	4.61892e-05	1.40858e-05
Corynebacteriaceae	0	1.70878e-05	0	0	9.86201e-05	0	0	0	1.40858e-05
Atopobiaceae	1.28869e-05	2.13598e-05	0	0	1.51723e-05	0	3.51298e-05	4.61892e-05	0
Enterobacteriaceae	3.86608e-05	0	0	0	0	9.05152e-06	0	6.92838e-05	0

## Sheet: Table S3
Table S3 | LDA score of each group on genus level
Genus	CG0	CG7	CG40	PYS0	PYS7	PYS40	PRU0	PRU7	PRU40
ASF356	0	0	0	3.86132	0	0	0	0	0
Eubacterium_brachy_group	0	0	0	3.90065	0	0	0	0	0
GCA__900066575	0	0	0	0	3.55998	0	0	0	0
Adlercreutzia	0	0	0	0	0	0	2.58152	0	0
Harryflintia	0	0	0	0	0	0	2.62461	0	0
Candidatus_Saccharimonas	0	0	0	0	0	0	2.68112	0	0
Anaeroplasma	0	0	0	3.26414	0	0	2.69734	0	0
Lachnospiraceae_UCG__006	0	0	0	0	0	0	2.73014	0	0
Lachnospiraceae_UCG__001	0	0	0	0	0	0	2.74848	0	0
Negativibacillus	0	0	0	3.89045	0	0	2.81716	0	0
Incertae_Sedis	0	0	0	0	3.51644	0	2.8372	0	0
Candidatus_Arthromitus	0	0	0	0	0	0	2.85653	0	0
Anaerotruncus	0	0	0	0	0	0	2.89013	0	0
Erysipelatoclostridium	0	0	0	0	0	0	2.92389	0	0
Eubacterium_ventriosum_group	0	0	0	3.98131	0	0	3.02294	0	0
Lachnoclostridium	0	0	0	0	0	0	3.03076	0	0
UCG__005	0	0	0	0	0	0	3.2705	0	0
Alistipes	0	0	0	3.53733	0	0	3.31531	0	0
Blautia	0	0	0	0	0	0	3.36388	0	0
Ruminococcus	0	0	0	0	0	0	4.04756	0	0
Desulfovibrio	0	0	0	0	0	0	0	2.85132	0
Family_XIII_AD3011_group	0	0	0	0	4.05623	0	0	2.94109	0
Dorea	0	0	0	0	3.21444	0	0	2.99054	0
Christensenellaceae_R__7_group	0	0	0	0	0	0	0	3.20937	0
Clostridia_UCG__014	0	0	0	0	0	0	0	3.99447	0
Muribaculaceae	0	0	0	0	4.94761	0	0	4.78953	0
Helicobacter	2.91452	0	0	0	0	0	0	0	0
Enterorhabdus	2.95536	0	0	0	0	0	0	2.88976	0
A2	2.96714	0	0	0	3.1812	0	0	0	0
Paludicola	3.02447	0	0	0	0	0	0	0	0
Turicibacter	3.22436	0	0	0	0	0	0	0	0
Lactobacillus	3.40451	0	0	0	0	0	0	2.65052	0
Butyricicoccus	3.52966	0	0	0	0	0	0	0	0
Tyzzerella	3.66202	0	0	0	0	0	0	0	0
Clostridium_sensu_stricto_1	4.20643	0	0	0	0	0	0	3.87546	0
Romboutsia	4.80704	0	0	0	0	0	0	4.48364	0
Acetatifactor	0	2.78303	0	0	0	0	0	0	0
Eubacterium_nodatum_group	0	2.91066	0	0	0	0	2.70888	0	0
Intestinimonas	0	2.91338	0	0	0	0	0	3.06765	0
Lachnospiraceae_NK4B4_group	0	2.96584	0	0	3.18627	0	2.93753	0	0
UBA1819	0	2.97637	0	0	0	0	2.88654	0	0
Butyricimonas	0	3.00244	0	0	3.37111	0	0	0	0
UCG__009	0	3.01551	0	0	3.31007	0	0	3.02889	0
Ruminococcaceae	0	3.10013	0	0	0	3.33791	0	0	3.19246
Elusimicrobium	0	3.15014	0	0	0	3.73085	0	0	0
Monoglobus	0	3.18696	0	0	0	0	0	3.1103	0
DTU014	0	3.19494	0	0	4.02334	0	0	3.26211	0
Gastranaerophilales	0	3.31232	0	0	0	0	0	0	0
Anaerostipes	0	3.32129	0	0	3.59807	0	3.33574	0	0
Pygmaiobacter	0	3.33726	0	0	3.50442	0	0	0	0
Anaerofilum	0	3.35617	0	0	3.94406	0	0	0	0
Oscillibacter	0	3.38946	0	0	3.40368	0	0	0	0
Prevotellaceae_UCG__001	0	3.47391	0	3.89801	0	0	4.21598	0	0
NK4A214_group	0	3.48113	0	0	3.36808	0	0	3.33853	0
Eubacterium_siraeum_group	0	3.48649	0	0	3.63549	0	0	0	0
Parabacteroides	0	3.49723	0	0	3.42599	0	3.61819	0	0
Roseburia	0	3.54836	0	0	3.50625	0	3.73528	0	0
Prevotellaceae_NK3B31_group	0	3.5573	0	3.93137	0	0	3.55382	0	0
Eubacterium_ruminantium_group	0	3.84171	0	0	3.8547	0	0	3.61225	0
Eubacterium_coprostanoligenes_group	0	3.92078	0	0	0	0	0	4.25655	0
Colidextribacter	0	3.94623	0	0	4.01433	0	0	0	0
Eubacterium_xylanophilum_group	0	3.97559	0	0	3.80882	0	3.69661	0	0
Lachnospiraceae_NK4A136_group	0	4.47917	0	4.5867	0	0	4.77769	0	0
Family_XIII_UCG__001	0	0	2.87575	0	0	0	0	0	0
Barnesiella	0	0	2.97513	0	0	3.63455	0	0	2.89463
Rothia	0	0	3.0264	0	0	0	0	2.79741	0
Papillibacter	0	0	3.04052	0	3.397	0	0	0	0
Ruminiclostridium	0	0	3.08005	0	0	3.66174	0	0	3.11205
UCG__010	0	0	3.28332	0	0	3.24858	0	3.46066	0
UCG__004	0	0	3.32025	0	0	0	0	0	0
Bifidobacterium	0	0	3.83323	0	0	3.32789	0	0	0
Akkermansia	0	0	5.11212	0	0	5.32411	0	0	5.28226
